# Supplementary material for: Analysis of the Impact of Disease Acceptance, Demographic, and Clinical Variables on Adherence to Treatment Recommendations in Elderly Type 2 Diabetes Mellitus Patients
Source: Int J Environ Res Public Health. 2021 Aug 16;18(16):8658. doi: 10.3390/ijerph18168658 (PMC8391118; doi:10.3390/ijerph18168658)
Supplement: Supplementary file 1 [file ijerph-18-08658-s001.zip]

Archive with 3 entries (3 files):
- 1. SCODI.pdf
- 2.ACDS_PL-2.pdf
- 3.SKALA AKCEPTACJI CHOROBY.pdf
